# Supplementary material for: Ex vivo activation of CD4+ T-cells from donors on suppressive ART can lead to sustained production of infectious HIV-1 from a subset of infected cells
Source: PLoS Pathog. 2017 Feb 22;13(2):e1006230. doi: 10.1371/journal.ppat.1006230 (PMC5338860; doi:10.1371/journal.ppat.1006230)
Supplement: S5 Table — (XLSX) [file ppat.1006230.s014.xlsx]

## Sheet: Total CD4+ T-cells
S5 Table. Raw data for experiments with total CD4+ T-cells.
Donor	Experiment Day	# cells harvested (x10e6)	# of cells placed in the flask for the following week (x10e6)	Cell-associated HIV-1 DNA (copies/10e6 cells)	Supernatant HIV-1 (copies/mL)	% of cells expressing CD69, CD25, or HLA-DR
Donor 1 experiment 1	-1		40	1438		67.9
	7	82	40	1521	9304	96.3
	14	94.4	50		17342	57.4
	21	37.62	25	1557	14359	53.3
	28	55.9		620	79911	95.6
Donor 1 experiment 2	-1		50	920
	7	102	50	750	4264
	14	38	30	676	2190
	21	16.9	10	1020	1074
	28	4.9		848	2180
Donor 2	-1		31	894
	7	50.5	30	1778	11217
	14	107	30		3756
	21	40.3	20	1063	839
	28	8.25		2154	6167
Donor 3	-1		31	3263
	7	61.9	40	3300	60042
	14	110.7	50		49842
	21	58.6	40	4770	33777
	28	78		4317	34993
Donor 4	-1		43.8	5535		48.4
	7	41.5	22.5	3111	15702	95.1
	14	54.8	40	1963	11769	80.3
	21	29.9	21	1707	1138	58.3
	28	39		1986	8380	81.3
Donor 5	-1		20	130
	7	81.8	50	152	570
	14	44.9	35	213	35
	21	28.9	20	166	113
	28	51.2		68	190
