# Supplementary material for: Ex vivo activation of CD4+ T-cells from donors on suppressive ART can lead to sustained production of infectious HIV-1 from a subset of infected cells
Source: PLoS Pathog. 2017 Feb 22;13(2):e1006230. doi: 10.1371/journal.ppat.1006230 (PMC5338860; doi:10.1371/journal.ppat.1006230)
Supplement: S6 Table — (XLSX) [file ppat.1006230.s015.xlsx]

## Sheet: PBMC
S6 Table. Raw data for experiments with PBMC.
Donor	Experiment Day	# cells harvested (x10e6)	# of cells placed in the flask for the following week (x10e6)	Cell-associated HIV-1 DNA (copies/10e6 cells)	Supernatant HIV-1 (copies/mL)
Donor 1	-1		50	564
	7	113	50	300	4533
	14	76	50	366	894
	21	49.1	40	163	77
	28	90.7		211	1905
Donor 5	-1		20	75
	7	90.6	50	58	999
	14	53.4	45	174	47
	21	51.7	40	57	33
	28	62		14.9	299
